# Supplementary material for: Learning With Fewer Images via Image Clustering: Application to Intravascular OCT Image Segmentation
Source: IEEE Access. Author manuscript; Available in PMC 2021 Apr 6. (PMC8023588; doi:10.1109/access.2021.3058890)
Supplement: access-3058890-mm [file NIHMS1681423-supplement-access-3058890-mm.zip]

Archive with 10 entries (9 files):
- access-3058890-mm/
- access-3058890-mm/README.pdf
- access-3058890-mm/Supplementary Information ACCESS3058890.docx
- access-3058890-mm/Supplementary Material S1 Autoencoder results for a VOI. Original volume (left), reconstructed volume (right).mp4
- access-3058890-mm/Supplementary Material S2 Best hyper-parameter set (learning rate, batch size and number of epochs respectively) for all segmentation models created in this work.png
- access-3058890-mm/Supplementary Material S3 Additional performance metrics of all models created in this work.png
- access-3058890-mm/Supplementary Material S4 Bland Altman analysis.png
- access-3058890-mm/Supplementary Material S5 Anatomical representation of images, ground truth and results on a held-out VOI.mp4
- access-3058890-mm/Supplementary Material S6 Raw probability output maps of different segmentation models when applied to a held-out test VOI.mp4
- access-3058890-mm/Supplementary Material S7 Performance metrics of all models when trained with an alternate network architecture.png
